# Supplementary material for: New Coleoptera records from New Brunswick, Canada: Megalopodidae and Chrysomelidae
Source: Zookeys. 2012 Apr 4;(179):321–48. doi: 10.3897/zookeys.179.2625 (PMC3337067; doi:10.3897/zookeys.179.2625)
Supplement: XML Treatment for Neohaemonia melsheimeri [file zookeys.179.2625-treatment2.xml]

<!DOCTYPE tp:taxon-treatment
  PUBLIC "-//TaxonX//DTD Taxonomic Treatment Publishing DTD v0 20100105//EN" "tax-treatment-NSO.dtd">
<tp:taxon-treatment xmlns:tp="http://www.plazi.org/taxpub"><tp:treatment-meta><mixed-citation publication-type="journal"><person-group><name><surname>Webster</surname><given-names>Reginald P.</given-names></name><name><surname>LeSage</surname><given-names>Laurent</given-names></name><name><surname>DeMerchant</surname><given-names>Ian</given-names></name></person-group><article-title>New Coleoptera records from New Brunswick, Canada: Megalopodidae and Chrysomelidae</article-title><source>Zookeys</source><day>4</day><month>4</month><year>2012</year><volume>2012</volume><issue>179</issue><fpage>321</fpage><lpage>348</lpage><pub-id pub-id-type="doi">10.3897/zookeys.179.2625</pub-id></mixed-citation></tp:treatment-meta><tp:nomenclature><tp:taxon-name>
                            <tp:taxon-name-part taxon-name-part-type="genus">Neohaemonia</tp:taxon-name-part>
                            <tp:taxon-name-part taxon-name-part-type="species">melsheimeri</tp:taxon-name-part>
                        <object-id xmlns:xlink="http://www.w3.org/1999/xlink" xlink:type="simple">http://species-id.net/wiki/Neohaemonia_melsheimeri</object-id>
                        </tp:taxon-name><tp:taxon-authority>(Lacordaire)**</tp:taxon-authority><xref ref-type="fig" rid="F2">Map 2</xref></tp:nomenclature><tp:treatment-sec sec-type="Material examined"><title>Material examined.</title><p> <bold>New Brunswick, York Co.</bold>, Mazerolle Settlement, <named-content xmlns:xlink="http://www.w3.org/1999/xlink" content-type="dwc:verbatimCoordinates" xlink:type="simple">45.8765°N, 66.8260°W</named-content>, 8.VI.2008, R. P. Webster, beaver meadow, sweeping vegetation along brook margin (1, RWC).</p></tp:treatment-sec><tp:treatment-sec sec-type="Collection and habitat data"><title>Collection and habitat data.</title><p>This species has been collected from leaves and stems of pondweeds (<italic><tp:taxon-name>Potamogeton</tp:taxon-name></italic> sp.) (Potamogetonaceea) (<xref ref-type="bibr" rid="B1">Askevold 1987</xref>) and from leaf litter beside small lakes from October to the first snow (L. LeSage, personal observation<!--PageBreak-->). <italic><tp:taxon-name>Neohaemonia</tp:taxon-name></italic> species occur mostly in lotic sites near streams and are often submerged, and thus, are rarely collected (<xref ref-type="bibr" rid="B1">Askevold 1987</xref>). Larvae are submerged and feed on the stems and roots of <italic><tp:taxon-name>Potamogeton</tp:taxon-name></italic> (<xref ref-type="bibr" rid="B12">Hoffman 1940</xref>). The single adult from New Brunswick was collected by sweeping vegetation along a stream margin in early June.</p></tp:treatment-sec><tp:treatment-sec sec-type="Distribution in Canada and Alaska"><title>Distribution in Canada and Alaska.</title><p>MB, ON, QC, <bold>NB</bold> (<xref ref-type="bibr" rid="B18">LeSage 1991</xref>).</p><fig id="F2" position="float" orientation="portrait"><label>Map 2.</label><caption><p> Collection localities in New Brunswick, Canada of <italic><tp:taxon-name>Neohaemonia melsheimeri</tp:taxon-name></italic>.</p></caption><graphic xmlns:xlink="http://www.w3.org/1999/xlink" xlink:href="ZooKeys-179-321-g002.jpg" position="float" orientation="portrait" xlink:type="simple"/></fig></tp:treatment-sec><ref-list><ref id="B1"><mixed-citation xmlns:xlink="http://www.w3.org/1999/xlink" xlink:type="simple"><person-group><name name-style="western"><surname>Askevold</surname><given-names>IS</given-names></name></person-group> (<year>1987</year>)<article-title> The genus <italic>Neohaemonia</italic> Székessy in North America (Coleoptera: Chrysomelidae: Donaciinae): systematics, reconstructed phylogeny, and geographic history.</article-title><source>Transactions of the American Entomological Society </source><volume>113</volume>: <fpage>360</fpage>-<lpage>430</lpage>.</mixed-citation></ref><ref id="B12"><mixed-citation xmlns:xlink="http://www.w3.org/1999/xlink" xlink:type="simple"><person-group><name name-style="western"><surname>Hoffman</surname><given-names>CE</given-names></name></person-group> (<year>1940</year>)<article-title> Morphology of the immature stages of some northern Michigan Donaciini (Chrysomelidae; Coleoptera).</article-title><source>Papers of the Michigan Academy of Sciences </source><volume>25</volume>: <fpage>243</fpage>-<lpage>290</lpage>.</mixed-citation></ref><ref id="B18"><mixed-citation xmlns:xlink="http://www.w3.org/1999/xlink" xlink:type="simple"><person-group><name name-style="western"><surname>LeSage</surname><given-names>L</given-names></name></person-group> (<year>1991</year>)<article-title> Family Chrysomelidae: leaf beetles.</article-title> In: <person-group><name name-style="western"><surname>Bousquet</surname><given-names>Y</given-names></name></person-group> (<role>Ed</role>). <issue-title>Checklist of Beetles of Canada and Alaska.</issue-title><source>Publication 1861/E, Agriculture Canada, Research Branch, Ottawa, Ontario</source>: <fpage>301</fpage>-<lpage>323</lpage>.</mixed-citation></ref></ref-list></tp:taxon-treatment>
