# Supplementary material for: New Coleoptera records from New Brunswick, Canada: Megalopodidae and Chrysomelidae
Source: Zookeys. 2012 Apr 4;(179):321–48. doi: 10.3897/zookeys.179.2625 (PMC3337067; doi:10.3897/zookeys.179.2625)
Supplement: XML Treatment for Neohaemonia nigricornis [file zookeys.179.2625-treatment3.xml]

<!DOCTYPE tp:taxon-treatment
  PUBLIC "-//TaxonX//DTD Taxonomic Treatment Publishing DTD v0 20100105//EN" "tax-treatment-NSO.dtd">
<tp:taxon-treatment xmlns:tp="http://www.plazi.org/taxpub"><tp:treatment-meta><mixed-citation publication-type="journal"><person-group><name><surname>Webster</surname><given-names>Reginald P.</given-names></name><name><surname>LeSage</surname><given-names>Laurent</given-names></name><name><surname>DeMerchant</surname><given-names>Ian</given-names></name></person-group><article-title>New Coleoptera records from New Brunswick, Canada: Megalopodidae and Chrysomelidae</article-title><source>Zookeys</source><day>4</day><month>4</month><year>2012</year><volume>2012</volume><issue>179</issue><fpage>321</fpage><lpage>348</lpage><pub-id pub-id-type="doi">10.3897/zookeys.179.2625</pub-id></mixed-citation></tp:treatment-meta><tp:nomenclature><tp:taxon-name>
                            <tp:taxon-name-part taxon-name-part-type="genus">Neohaemonia</tp:taxon-name-part>
                        	
                            <tp:taxon-name-part taxon-name-part-type="species">nigricornis</tp:taxon-name-part>
                        <object-id xmlns:xlink="http://www.w3.org/1999/xlink" xlink:type="simple">http://species-id.net/wiki/Neohaemonia_nigricornis</object-id>
                        </tp:taxon-name><tp:taxon-authority>(Kirby, 1837)**</tp:taxon-authority><xref ref-type="fig" rid="F3">Map 3</xref></tp:nomenclature><tp:treatment-sec sec-type="Material examined"><title>Material examined.</title><p> <bold>New Brunswick, Queens Co.</bold>, Scotchtown at Grand Lake, <named-content xmlns:xlink="http://www.w3.org/1999/xlink" content-type="dwc:verbatimCoordinates" xlink:type="simple">45.8760°N, 66.1816°W</named-content>, 25.VI.2003, R. P. Webster, lake margin, on foliage.</p></tp:treatment-sec><tp:treatment-sec sec-type="Collection and habitat data"><title>Collection and habitat data.</title><p>This species has been collected from leaves and stems of pondweeds (<italic><tp:taxon-name>Potamogeton</tp:taxon-name></italic> sp.) (<xref ref-type="bibr" rid="B1">Askevold 1987</xref>) and probably has a similar biology as <italic><tp:taxon-name>Neohaemonia melsheimeri</tp:taxon-name></italic>. One adult from New Brunswick was swept from foliage along a lake margin during June.</p></tp:treatment-sec><tp:treatment-sec sec-type="Distribution in Canada and Alaska"><title>Distribution in Canada and Alaska</title><p><bold>.</bold> BC, MB, ON, QC, <bold>NB</bold> (<xref ref-type="bibr" rid="B1">Askevold 1987</xref>).</p><fig id="F3" position="float" orientation="portrait"><label>Map 3.</label><caption><p> Collection localities in New Brunswick, Canada of <italic><tp:taxon-name>Neohaemonia nigricornis</tp:taxon-name></italic>.</p></caption><graphic xmlns:xlink="http://www.w3.org/1999/xlink" xlink:href="ZooKeys-179-321-g003.jpg" position="float" orientation="portrait" xlink:type="simple"/></fig></tp:treatment-sec><ref-list><ref id="B1"><mixed-citation xmlns:xlink="http://www.w3.org/1999/xlink" xlink:type="simple"><person-group><name name-style="western"><surname>Askevold</surname><given-names>IS</given-names></name></person-group> (<year>1987</year>)<article-title> The genus <italic>Neohaemonia</italic> Székessy in North America (Coleoptera: Chrysomelidae: Donaciinae): systematics, reconstructed phylogeny, and geographic history.</article-title><source>Transactions of the American Entomological Society </source><volume>113</volume>: <fpage>360</fpage>-<lpage>430</lpage>.</mixed-citation></ref></ref-list></tp:taxon-treatment>
