# Supplementary material for: New Coleoptera records from New Brunswick, Canada: Megalopodidae and Chrysomelidae
Source: Zookeys. 2012 Apr 4;(179):321–48. doi: 10.3897/zookeys.179.2625 (PMC3337067; doi:10.3897/zookeys.179.2625)
Supplement: XML Treatment for Odontota dorsalis [file zookeys.179.2625-treatment4.xml]

<!DOCTYPE tp:taxon-treatment
  PUBLIC "-//TaxonX//DTD Taxonomic Treatment Publishing DTD v0 20100105//EN" "tax-treatment-NSO.dtd">
<tp:taxon-treatment xmlns:tp="http://www.plazi.org/taxpub"><tp:treatment-meta><mixed-citation publication-type="journal"><person-group><name><surname>Webster</surname><given-names>Reginald P.</given-names></name><name><surname>LeSage</surname><given-names>Laurent</given-names></name><name><surname>DeMerchant</surname><given-names>Ian</given-names></name></person-group><article-title>New Coleoptera records from New Brunswick, Canada: Megalopodidae and Chrysomelidae</article-title><source>Zookeys</source><day>4</day><month>4</month><year>2012</year><volume>2012</volume><issue>179</issue><fpage>321</fpage><lpage>348</lpage><pub-id pub-id-type="doi">10.3897/zookeys.179.2625</pub-id></mixed-citation></tp:treatment-meta><tp:nomenclature><tp:taxon-name>
                            <tp:taxon-name-part taxon-name-part-type="genus">Odontota</tp:taxon-name-part>
                        	
                            <tp:taxon-name-part taxon-name-part-type="species">dorsalis</tp:taxon-name-part>
                        <object-id xmlns:xlink="http://www.w3.org/1999/xlink" xlink:type="simple">http://species-id.net/wiki/Odontota_dorsalis</object-id>
                        </tp:taxon-name><tp:taxon-authority>(Thunberg, 1805)**</tp:taxon-authority><xref ref-type="fig" rid="F4">Map 4</xref></tp:nomenclature><tp:treatment-sec sec-type="Material examined"><title>Material examined.</title><p> <bold>New Brunswick, Queens Co.</bold>, Canning, near Flowers Cove off Rt. 960, <named-content xmlns:xlink="http://www.w3.org/1999/xlink" content-type="dwc:verbatimCoordinates" xlink:type="simple">46.0363°N, 66.0387°W</named-content>, 1.VII.2004, D. Sabine &amp; R. Webster, on foliage of <italic><tp:taxon-name>Robinia pseudoacacia</tp:taxon-name></italic> L. (14, CNC, NBM, RWC). <bold>York Co.</bold>, Fredericton, 23.IX.2009, C. Maund, on apple trees (1, CNC).</p></tp:treatment-sec><tp:treatment-sec sec-type="Collection and habitat data"><title>Collection and habitat data.</title><p>In New Brunswick, adults were collected from foliage of black locust(<italic><tp:taxon-name>Robinia pseudoacacia</tp:taxon-name></italic> L.) in early July. One individual was collected from an apple (<italic><tp:taxon-name>Malus pumilla</tp:taxon-name></italic> P. Mill.) tree. Larvae mine the leaves of black locust and other woody species of <tp:taxon-name>Fabaceae</tp:taxon-name>. Adults also feed on black locust and other <tp:taxon-name>Fabaceae</tp:taxon-name> but have been collected from many other tree species (<xref ref-type="bibr" rid="B7">Clark et al. 2004</xref>; <xref ref-type="bibr" rid="B38">Staines 2006</xref>).</p></tp:treatment-sec><tp:treatment-sec sec-type="Distribution in Canada and Alaska"><title>Distribution in Canada and Alaska.</title><p>MB,ON, QC, <bold>NB</bold> (<xref ref-type="bibr" rid="B18">LeSage 1991</xref>; <xref ref-type="bibr" rid="B36">Riley et al. 2003</xref>).</p><fig id="F4" position="float" orientation="portrait"><label>Map 4.</label><caption><p> Collection localities in New Brunswick, Canada of <italic><tp:taxon-name>Odontota dorsalis</tp:taxon-name></italic>.</p></caption><graphic xmlns:xlink="http://www.w3.org/1999/xlink" xlink:href="ZooKeys-179-321-g004.jpg" position="float" orientation="portrait" xlink:type="simple"/></fig><!--PageBreak--></tp:treatment-sec><ref-list><ref id="B7"><mixed-citation xmlns:xlink="http://www.w3.org/1999/xlink" xlink:type="simple"><person-group><name name-style="western"><surname>Clark</surname><given-names>SM</given-names></name><name name-style="western"><surname>LeDoux</surname><given-names>DG</given-names></name><name name-style="western"><surname>Seeno</surname><given-names>TN</given-names></name><name name-style="western"><surname>Riley</surname><given-names>EG</given-names></name><name name-style="western"><surname>Gilbert</surname><given-names>AJ</given-names></name><name name-style="western"><surname>Sullivan</surname><given-names>JM</given-names></name></person-group> (<year>2004</year>)<source> Host plants of leaf beetles species occurring in the United States and Canada. Coleopterists Society Special Publication No. 2.</source><publisher-name>, The Coleopterists Society, United States, Sacramento</publisher-name>, <publisher-loc>CA</publisher-loc>, <lpage>476</lpage> pp.</mixed-citation></ref><ref id="B38"><mixed-citation xmlns:xlink="http://www.w3.org/1999/xlink" xlink:type="simple"><person-group><name name-style="western"><surname>Staines</surname><given-names>CL</given-names></name></person-group> (<year>2006</year>)<source> The hispine beetles of America north of Mexico (Chrysomelidae: Cassidinae). Virginia Museum of Natural History Special Publication No. 13, 178 pp.</source></mixed-citation></ref><ref id="B18"><mixed-citation xmlns:xlink="http://www.w3.org/1999/xlink" xlink:type="simple"><person-group><name name-style="western"><surname>LeSage</surname><given-names>L</given-names></name></person-group> (<year>1991</year>)<article-title> Family Chrysomelidae: leaf beetles.</article-title> In: <person-group><name name-style="western"><surname>Bousquet</surname><given-names>Y</given-names></name></person-group> (<role>Ed</role>). <issue-title>Checklist of Beetles of Canada and Alaska.</issue-title><source>Publication 1861/E, Agriculture Canada, Research Branch, Ottawa, Ontario</source>: <fpage>301</fpage>-<lpage>323</lpage>.</mixed-citation></ref><ref id="B36"><mixed-citation xmlns:xlink="http://www.w3.org/1999/xlink" xlink:type="simple"><person-group><name name-style="western"><surname>Riley</surname><given-names>EG</given-names></name><name name-style="western"><surname>Clark</surname><given-names>SM</given-names></name><name name-style="western"><surname>Seeno</surname><given-names>TN</given-names></name></person-group> (<year>2003</year>)<source> Catalog of the leaf beetles of America north of Mexico (Coleoptera: Megalopodidae, Orsodacnidae and Chrysomelidae, excluding Bruchinae). Coleopterists Society Special Publication No. 1. 290 pp.</source></mixed-citation></ref></ref-list></tp:taxon-treatment>
