# Supplementary material for: New Coleoptera records from New Brunswick, Canada: Megalopodidae and Chrysomelidae
Source: Zookeys. 2012 Apr 4;(179):321–48. doi: 10.3897/zookeys.179.2625 (PMC3337067; doi:10.3897/zookeys.179.2625)
Supplement: XML Treatment for Chrysolina marginata [file zookeys.179.2625-treatment5.xml]

<!DOCTYPE tp:taxon-treatment
  PUBLIC "-//TaxonX//DTD Taxonomic Treatment Publishing DTD v0 20100105//EN" "tax-treatment-NSO.dtd">
<tp:taxon-treatment xmlns:tp="http://www.plazi.org/taxpub"><tp:treatment-meta><mixed-citation publication-type="journal"><person-group><name><surname>Webster</surname><given-names>Reginald P.</given-names></name><name><surname>LeSage</surname><given-names>Laurent</given-names></name><name><surname>DeMerchant</surname><given-names>Ian</given-names></name></person-group><article-title>New Coleoptera records from New Brunswick, Canada: Megalopodidae and Chrysomelidae</article-title><source>Zookeys</source><day>4</day><month>4</month><year>2012</year><volume>2012</volume><issue>179</issue><fpage>321</fpage><lpage>348</lpage><pub-id pub-id-type="doi">10.3897/zookeys.179.2625</pub-id></mixed-citation></tp:treatment-meta><tp:nomenclature><tp:taxon-name>
                            <tp:taxon-name-part taxon-name-part-type="genus">Chrysolina</tp:taxon-name-part>
                        	
                            <tp:taxon-name-part taxon-name-part-type="species">marginata</tp:taxon-name-part>
                        <object-id xmlns:xlink="http://www.w3.org/1999/xlink" xlink:type="simple">http://species-id.net/wiki/Chrysolina_marginata</object-id>
                        </tp:taxon-name><tp:taxon-authority>(Linnaeus, 1758)**</tp:taxon-authority><xref ref-type="fig" rid="F5">Map 5</xref></tp:nomenclature><tp:treatment-sec sec-type="Material examined"><title>Material examined.</title><p> <bold>New Brunswick, Queens Co.</bold>, Cranberry Lake P.N.A. (Protected Natural Area), <named-content xmlns:xlink="http://www.w3.org/1999/xlink" content-type="dwc:verbatimCoordinates" xlink:type="simple">46.1125°N, 65.6075°W</named-content>, 18.VI.2009, R. Webster &amp; M.-A. Giguère, red oak forest, sweeping foliage (in area with <italic><tp:taxon-name>Leucanthemum vulgare</tp:taxon-name></italic> Lam.) (1, AFC). <bold>Northumberland Co.</bold>, Blueberry Rd. off Hwy 8, <named-content xmlns:xlink="http://www.w3.org/1999/xlink" content-type="dwc:verbatimCoordinates" xlink:type="simple">47.3211°N, 65.4223°W</named-content>, 29.VI.2007, R. P. Webster, jack pine forest with black spruce, on <italic><tp:taxon-name>Leucanthemum vulgare</tp:taxon-name></italic> Lam. (1, CNC, RWC). <bold>York Co.</bold>, New Maryland, 45–50.50°N, 66–43.93°W, 5.IX.2002, R. P. Webster (1, CNC). Charters Settlement, <named-content xmlns:xlink="http://www.w3.org/1999/xlink" content-type="dwc:verbatimCoordinates" xlink:type="simple">45.8395°N, 66.7391°W</named-content>, 20.X.2004, 20.X.2004, 26.IX.2005, 21.X.2005, 28.IX.2006, R. P. Webster, (on pavement of street) (1, CNC, 2, RWC); 15.0 km W of Tracy off Rt. 645, <named-content xmlns:xlink="http://www.w3.org/1999/xlink" content-type="dwc:verbatimCoordinates" xlink:type="simple">45.6837°N, 66.8809°W</named-content>, 16.VI.2007, R. P. Webster, red pine forest, on <italic><tp:taxon-name>Leucanthemum vulgare</tp:taxon-name></italic> Lam. (1, CNC, 1, RWC).</p></tp:treatment-sec><tp:treatment-sec sec-type="Collection and habitat data"><title>Collection and habitat data.</title><p> Adults from New Brunswick were collected from the foliage of <italic><tp:taxon-name>Leucanthemum vulgare</tp:taxon-name></italic> Lam. (ox-eye-daisy) in open disturbed roadside sites near a red pine (<italic><tp:taxon-name>Pinus resinosa</tp:taxon-name></italic> Ait.) and a jack pine (<italic><tp:taxon-name>Pinus banksiana</tp:taxon-name></italic> Lamb.) forest. Specimens were also collected in the late fall on a paved road during warm afternoons. Adults were collected during June, September, and October.</p></tp:treatment-sec><tp:treatment-sec sec-type="Distribution in Canada and Alaska"><title>Distribution in Canada and Alaska.</title><p> AK, YT, <bold>NB</bold> (<xref ref-type="bibr" rid="B36">Riley et al. 2003</xref>). The population in New Brunswick is likely an adventive Palaearctic species known from Europe, Siberia, the Far East, and Alaska (<xref ref-type="bibr" rid="B3">Bieńkowski 2001</xref>).</p></tp:treatment-sec><tp:treatment-sec sec-type="Comment"><title>Comment.</title><p> <italic><tp:taxon-name>Chrysolina finitima</tp:taxon-name></italic> Brown, 1962 was placed in synonymy with <italic><tp:taxon-name>Chrysolina marginata marginata</tp:taxon-name></italic> (Linnaeus) by Bieńkowski (2001: 152), a synonymy accepted by <xref ref-type="bibr" rid="B36">Riley et al. (2003)</xref> in their catalog. It makes sense for specimens from Alaska or Yukon to belong to the nominal Palaearctic subspecies since this state and province can be considered as the easternmost part of the natural distribution of <italic><tp:taxon-name>Chrysolina marginata</tp:taxon-name></italic> that extends over the Bering Detroit into the New World. On the other hand, the presence of <italic><tp:taxon-name>Chrysolina marginata</tp:taxon-name></italic> in New Brunswick is not natural and is undoubtedly the result of a recent introduction into eastern Canada, which is not yet fully documented (LeSage, personal observations). Considering that there are nine Palaearctic subspecies (Bieńkowski 2011), it might be advisable not to use a subspecies name until our eastern population can be properly assigned to a subspecies.</p><fig id="F5" position="float" orientation="portrait"><label>Map 5.</label><caption><p> Collection localities in New Brunswick, Canada of <italic><tp:taxon-name>Chrysolina marginata</tp:taxon-name></italic>.</p></caption><graphic xmlns:xlink="http://www.w3.org/1999/xlink" xlink:href="ZooKeys-179-321-g005.jpg" position="float" orientation="portrait" xlink:type="simple"/></fig></tp:treatment-sec><ref-list><ref id="B36"><mixed-citation xmlns:xlink="http://www.w3.org/1999/xlink" xlink:type="simple"><person-group><name name-style="western"><surname>Riley</surname><given-names>EG</given-names></name><name name-style="western"><surname>Clark</surname><given-names>SM</given-names></name><name name-style="western"><surname>Seeno</surname><given-names>TN</given-names></name></person-group> (<year>2003</year>)<source> Catalog of the leaf beetles of America north of Mexico (Coleoptera: Megalopodidae, Orsodacnidae and Chrysomelidae, excluding Bruchinae). Coleopterists Society Special Publication No. 1. 290 pp.</source></mixed-citation></ref><ref id="B3"><mixed-citation xmlns:xlink="http://www.w3.org/1999/xlink" xlink:type="simple"><person-group><name name-style="western"><surname>Bieńkowski</surname><given-names>AO</given-names></name></person-group> (<year>2001</year>)<article-title> A study on the genus <italic>Chrysolina</italic> Motschulsky, 1860, with a checklist of all described subgenera, species, subspecies, and synonyms (Coleoptera: Chrysomelidae).</article-title><source>Genus </source><volume>12</volume> (<issue>2</issue>): <fpage>105</fpage>-<lpage>235</lpage>.</mixed-citation></ref></ref-list></tp:taxon-treatment>
