# Supplementary material for: New Coleoptera records from New Brunswick, Canada: Megalopodidae and Chrysomelidae
Source: Zookeys. 2012 Apr 4;(179):321–48. doi: 10.3897/zookeys.179.2625 (PMC3337067; doi:10.3897/zookeys.179.2625)
Supplement: XML Treatment for Chrysomela laurentia [file zookeys.179.2625-treatment6.xml]

<!DOCTYPE tp:taxon-treatment
  PUBLIC "-//TaxonX//DTD Taxonomic Treatment Publishing DTD v0 20100105//EN" "tax-treatment-NSO.dtd">
<tp:taxon-treatment xmlns:tp="http://www.plazi.org/taxpub"><tp:treatment-meta><mixed-citation publication-type="journal"><person-group><name><surname>Webster</surname><given-names>Reginald P.</given-names></name><name><surname>LeSage</surname><given-names>Laurent</given-names></name><name><surname>DeMerchant</surname><given-names>Ian</given-names></name></person-group><article-title>New Coleoptera records from New Brunswick, Canada: Megalopodidae and Chrysomelidae</article-title><source>Zookeys</source><day>4</day><month>4</month><year>2012</year><volume>2012</volume><issue>179</issue><fpage>321</fpage><lpage>348</lpage><pub-id pub-id-type="doi">10.3897/zookeys.179.2625</pub-id></mixed-citation></tp:treatment-meta><tp:nomenclature><tp:taxon-name>
                            <tp:taxon-name-part taxon-name-part-type="genus">Chrysomela</tp:taxon-name-part>
                            <tp:taxon-name-part taxon-name-part-type="species">laurentia</tp:taxon-name-part>
                        <object-id xmlns:xlink="http://www.w3.org/1999/xlink" xlink:type="simple">http://species-id.net/wiki/Chrysomela_laurentia</object-id>
                        </tp:taxon-name><tp:taxon-authority>Brown, 1956**</tp:taxon-authority><xref ref-type="fig" rid="F6">Map 6</xref></tp:nomenclature><tp:treatment-sec sec-type="Material examined"><title>Material examined.</title><p> <bold>New Brunswick, Carleton Co.</bold>, Meduxnekeag Valley Nature Preserve, <named-content xmlns:xlink="http://www.w3.org/1999/xlink" content-type="dwc:verbatimCoordinates" xlink:type="simple">46.1890°N, 67.6766°W</named-content>, 1.VIII.2004, V. Webster &amp; R. Webster, river margin, sweeping foliage (1, RWC); same locality but <named-content xmlns:xlink="http://www.w3.org/1999/xlink" content-type="dwc:verbatimCoordinates" xlink:type="simple">46.1931°N, 67.6825°W</named-content>, 8.VI.2005, M.-A. Giguère &amp; R. Webster, floodplain forest, sweeping (1, RWC); same locality data, 25.VI.2007, R. P. Webster, forest near river margin, beating foliage of <italic><tp:taxon-name>Salix</tp:taxon-name></italic> sp. (1, RWC). <bold>York Co.</bold>, 1.5 km S of Taymouth, <named-content xmlns:xlink="http://www.w3.org/1999/xlink" content-type="dwc:verbatimCoordinates" xlink:type="simple">46.1582°N, 66.6134°W</named-content>, 15.VI.2006, R. P. Webster, Nashwaak River, on sand bar, on <italic><tp:taxon-name>Salix</tp:taxon-name></italic> sp. foliage (2, RWC). <bold>Saint John Co.</bold>, Saint John, 9.VI.1901, W. McIntosh (1, NBM); Saint John, VII.1901, W. McIntosh (1, NBM).</p></tp:treatment-sec><tp:treatment-sec sec-type="Collection and habitat data"><title>Collection and habitat data.</title><p> The main host plants of <italic><tp:taxon-name>Chrysolina laurentia</tp:taxon-name></italic> are <italic><tp:taxon-name>Salix</tp:taxon-name></italic> sp., with known preferences for <italic><tp:taxon-name>Salix discolor</tp:taxon-name></italic> Mühl., <italic><tp:taxon-name>Salix interior</tp:taxon-name></italic> Mühl, <italic><tp:taxon-name>Salix lucida</tp:taxon-name></italic> Mühl., and <italic><tp:taxon-name>Salix petiolaris</tp:taxon-name></italic> J.E. Smith (<xref ref-type="bibr" rid="B20">LeSage 1996</xref>), but poplars (<italic><tp:taxon-name>Populus</tp:taxon-name></italic> sp.) are also accepted (<xref ref-type="bibr" rid="B5">Brown 1956</xref>). In New Brunswick, this species was collected by beating foliage of <italic><tp:taxon-name>Salix</tp:taxon-name></italic> or sweeping foliage along river margins. Adults were collected during June and August.</p></tp:treatment-sec><tp:treatment-sec sec-type="Distribution in Canada and Alaska"><title>Distribution in Canada and Alaska.</title><p>NT, AB, ON, QC, <bold>NB</bold> (<xref ref-type="bibr" rid="B18">LeSage 1991</xref>).</p><fig id="F6" position="float" orientation="portrait"><label>Map 6.</label><caption><p> Collection localities in New Brunswick, Canada of <italic><tp:taxon-name>Chrysomela laurentia</tp:taxon-name></italic>.</p></caption><graphic xmlns:xlink="http://www.w3.org/1999/xlink" xlink:href="ZooKeys-179-321-g006.jpg" position="float" orientation="portrait" xlink:type="simple"/></fig></tp:treatment-sec><ref-list><ref id="B20"><mixed-citation xmlns:xlink="http://www.w3.org/1999/xlink" xlink:type="simple"><person-group><name name-style="western"><surname>LeSage</surname><given-names>L</given-names></name></person-group> (<year>1996</year>)<article-title> Synchronized pupation in <italic>Chrysomela laurentia</italic> Brown (Coleoptera: Chrysomelidae).</article-title> In: <person-group><name name-style="western"><surname>Jolivet</surname><given-names>P</given-names></name><name name-style="western"><surname>Cox</surname><given-names>M</given-names></name></person-group> (<role>Eds</role>). <issue-title>, Chrysomelidae Biology, Vol 2: Ecological studies.</issue-title><source>SPB Academic Publishing, Amsterdam</source>: <fpage>427</fpage>-<lpage>432</lpage>.</mixed-citation></ref><ref id="B5"><mixed-citation xmlns:xlink="http://www.w3.org/1999/xlink" xlink:type="simple"><person-group><name name-style="western"><surname>Brown</surname><given-names>WJ</given-names></name></person-group> (<year>1956</year>)<source> The New World species of <italic>Chrysomela</italic> L. (Coleoptera: Chrysomelidae). The Canadian Entomologist 88 (Suppl. 3): 1–54. </source>doi: <ext-link ext-link-type="uri" xlink:href="http://dx.doi.org/10.4039/entm8803fv" xlink:type="simple">10.4039/entm8803fv</ext-link></mixed-citation></ref><ref id="B18"><mixed-citation xmlns:xlink="http://www.w3.org/1999/xlink" xlink:type="simple"><person-group><name name-style="western"><surname>LeSage</surname><given-names>L</given-names></name></person-group> (<year>1991</year>)<article-title> Family Chrysomelidae: leaf beetles.</article-title> In: <person-group><name name-style="western"><surname>Bousquet</surname><given-names>Y</given-names></name></person-group> (<role>Ed</role>). <issue-title>Checklist of Beetles of Canada and Alaska.</issue-title><source>Publication 1861/E, Agriculture Canada, Research Branch, Ottawa, Ontario</source>: <fpage>301</fpage>-<lpage>323</lpage>.</mixed-citation></ref></ref-list></tp:taxon-treatment>
