# Supplementary material for: New Coleoptera records from New Brunswick, Canada: Megalopodidae and Chrysomelidae
Source: Zookeys. 2012 Apr 4;(179):321–48. doi: 10.3897/zookeys.179.2625 (PMC3337067; doi:10.3897/zookeys.179.2625)
Supplement: XML Treatment for Neogalerucella calmariensis [file zookeys.179.2625-treatment9.xml]

<!DOCTYPE tp:taxon-treatment
  PUBLIC "-//TaxonX//DTD Taxonomic Treatment Publishing DTD v0 20100105//EN" "tax-treatment-NSO.dtd">
<tp:taxon-treatment xmlns:tp="http://www.plazi.org/taxpub"><tp:treatment-meta><mixed-citation publication-type="journal"><person-group><name><surname>Webster</surname><given-names>Reginald P.</given-names></name><name><surname>LeSage</surname><given-names>Laurent</given-names></name><name><surname>DeMerchant</surname><given-names>Ian</given-names></name></person-group><article-title>New Coleoptera records from New Brunswick, Canada: Megalopodidae and Chrysomelidae</article-title><source>Zookeys</source><day>4</day><month>4</month><year>2012</year><volume>2012</volume><issue>179</issue><fpage>321</fpage><lpage>348</lpage><pub-id pub-id-type="doi">10.3897/zookeys.179.2625</pub-id></mixed-citation></tp:treatment-meta><tp:nomenclature><tp:taxon-name>
                            <tp:taxon-name-part taxon-name-part-type="genus">Neogalerucella</tp:taxon-name-part>
                        	
                            <tp:taxon-name-part taxon-name-part-type="species">calmariensis</tp:taxon-name-part>
                        <object-id xmlns:xlink="http://www.w3.org/1999/xlink" xlink:type="simple">http://species-id.net/wiki/Neogalerucella_calmariensis</object-id>
                        </tp:taxon-name><tp:taxon-authority>(Linnaeus, 1767)</tp:taxon-authority><xref ref-type="fig" rid="F9">Map 9</xref></tp:nomenclature><tp:treatment-sec sec-type="Material examined"><title>Material examined. </title><p><bold>New Brunswick, Queens Co.</bold>, Scotchtown near Indian Point, <named-content xmlns:xlink="http://www.w3.org/1999/xlink" content-type="dwc:verbatimCoordinates" xlink:type="simple">45.8762°N, 66.1816°W</named-content>, 5. VI.2004, 9.VII.2006, R. P. Webster, margin of lake, oak maple forest on sandy soil, sweeping foliage (6, NBM, RWC). <bold>Sunbury Co.</bold>, about 2.0 km ESE of Gilbert Island at St. John River, <named-content xmlns:xlink="http://www.w3.org/1999/xlink" content-type="dwc:verbatimCoordinates" xlink:type="simple">45.8712°N, 66.2705°W</named-content>, 26.VI.2003, R. P. Webster, silver maple forest, sweeping vegetation near river margin (4, NBM, RWC); ca. 2.5 km S of Beaver Dam, <named-content xmlns:xlink="http://www.w3.org/1999/xlink" content-type="dwc:verbatimCoordinates" xlink:type="simple">45.7735°N, 66.6852°W</named-content>, 13.VIII.2008, R. P. Webster, power-line right of way, sweeping foliage of <italic><tp:taxon-name>Alnus</tp:taxon-name></italic> sp. (10, NBM, RWC).</p></tp:treatment-sec><tp:treatment-sec sec-type="Collection and habitat data"><title>Collection and habitat data.</title><p>Adults of this species were swept from foliage along a lake margin and a river margin. Adults were defoliating <italic><tp:taxon-name>Alnus</tp:taxon-name></italic> at the site south of Beaver Dam. This species was taken during June, July, and August.</p></tp:treatment-sec><tp:treatment-sec sec-type="Distribution in Canada and Alaska"><title>Distribution in Canada and Alaska.</title><p> BC, AB, MB, ON, <bold>NB</bold>, NS, PE (<xref ref-type="bibr" rid="B36">Riley et al. 2003</xref>). This is a Palaearctic species now widely established throughout much of the northern half of the USA and Canada (<xref ref-type="bibr" rid="B36">Riley et al. 2003</xref>). It was introduced, together with <italic><tp:taxon-name>Neogalerucella pusilla</tp:taxon-name></italic> (Duftschmid), for the biocontrol of purple loosestrife (<italic><tp:taxon-name>Lythrum salicaria</tp:taxon-name></italic> L.) and has been successful in controlling this weed (<xref ref-type="bibr" rid="B10">Hight et al. 1995</xref>). Consequently, its presence on alder is incidental and the damage to the leaves may have been done before by the alder flea beetle (<italic><tp:taxon-name>Altica ambiens alni</tp:taxon-name></italic> Harris), which is closely associated with this bush (<xref ref-type="bibr" rid="B19">LeSage 1995</xref>).</p><fig id="F9" position="float" orientation="portrait"><label>Map 9.</label><caption><p> Collection localities in New Brunswick, Canada of <italic><tp:taxon-name>Neogalerucella calmariensis</tp:taxon-name></italic>.</p></caption><graphic xmlns:xlink="http://www.w3.org/1999/xlink" xlink:href="ZooKeys-179-321-g009.jpg" position="float" orientation="portrait" xlink:type="simple"/></fig></tp:treatment-sec><ref-list><ref id="B36"><mixed-citation xmlns:xlink="http://www.w3.org/1999/xlink" xlink:type="simple"><person-group><name name-style="western"><surname>Riley</surname><given-names>EG</given-names></name><name name-style="western"><surname>Clark</surname><given-names>SM</given-names></name><name name-style="western"><surname>Seeno</surname><given-names>TN</given-names></name></person-group> (<year>2003</year>)<source> Catalog of the leaf beetles of America north of Mexico (Coleoptera: Megalopodidae, Orsodacnidae and Chrysomelidae, excluding Bruchinae). Coleopterists Society Special Publication No. 1. 290 pp.</source></mixed-citation></ref><ref id="B10"><mixed-citation xmlns:xlink="http://www.w3.org/1999/xlink" xlink:type="simple"><person-group><name name-style="western"><surname>Hight</surname><given-names>SD</given-names></name><name name-style="western"><surname>Blossey</surname><given-names>B</given-names></name><name name-style="western"><surname>Laing</surname><given-names>J</given-names></name><name name-style="western"><surname>DeClerk-Floate</surname><given-names>R</given-names></name></person-group> (<year>1995</year>)<article-title> Establishment of insect biological control agents from Palaearctic against <italic>Lythrum salicaria</italic> in North America.</article-title><source>Environmental Entomology </source><volume>24</volume>: <fpage>967</fpage>-<lpage>977</lpage>.</mixed-citation></ref><ref id="B19"><mixed-citation xmlns:xlink="http://www.w3.org/1999/xlink" xlink:type="simple"><person-group><name name-style="western"><surname>LeSage</surname><given-names>L</given-names></name></person-group> (<year>1995</year>)<article-title> Revision of the costate species of <italic>Altica</italic> Müller of North America north of Mexico (Coleoptera: Chrysomelidae).</article-title><source>The Canadian Entomologist </source><volume>127</volume>: <fpage>295</fpage>-<lpage>411</lpage>. doi: <ext-link ext-link-type="uri" xlink:href="http://dx.doi.org/10.4039/Ent127295-3" xlink:type="simple">10.4039/Ent127295-3</ext-link></mixed-citation></ref></ref-list></tp:taxon-treatment>
