# Supplementary material for: New Coleoptera records from New Brunswick, Canada: Megalopodidae and Chrysomelidae
Source: Zookeys. 2012 Apr 4;(179):321–48. doi: 10.3897/zookeys.179.2625 (PMC3337067; doi:10.3897/zookeys.179.2625)
Supplement: XML Treatment for Ophraella communa [file zookeys.179.2625-treatment10.xml]

<!DOCTYPE tp:taxon-treatment
  PUBLIC "-//TaxonX//DTD Taxonomic Treatment Publishing DTD v0 20100105//EN" "tax-treatment-NSO.dtd">
<tp:taxon-treatment xmlns:tp="http://www.plazi.org/taxpub"><tp:treatment-meta><mixed-citation publication-type="journal"><person-group><name><surname>Webster</surname><given-names>Reginald P.</given-names></name><name><surname>LeSage</surname><given-names>Laurent</given-names></name><name><surname>DeMerchant</surname><given-names>Ian</given-names></name></person-group><article-title>New Coleoptera records from New Brunswick, Canada: Megalopodidae and Chrysomelidae</article-title><source>Zookeys</source><day>4</day><month>4</month><year>2012</year><volume>2012</volume><issue>179</issue><fpage>321</fpage><lpage>348</lpage><pub-id pub-id-type="doi">10.3897/zookeys.179.2625</pub-id></mixed-citation></tp:treatment-meta><tp:nomenclature><tp:taxon-name>
                            <tp:taxon-name-part taxon-name-part-type="genus">Ophraella</tp:taxon-name-part>
                            <tp:taxon-name-part taxon-name-part-type="species">communa</tp:taxon-name-part>
                        <object-id xmlns:xlink="http://www.w3.org/1999/xlink" xlink:type="simple">http://species-id.net/wiki/Ophraella_communa</object-id>
                        </tp:taxon-name><tp:taxon-authority>LeSage, 1986**</tp:taxon-authority><xref ref-type="fig" rid="F10">Map 10</xref></tp:nomenclature><tp:treatment-sec sec-type="Material examined"><title>Material examined.</title><p> <bold>New Brunswick, Kent Co.</bold>, Bouctouche, 20.VIII.1999, D. Audet (1, UMNB). <bold>Sunbury Co.</bold>, Sheffield, Portobello Creek N.W.A., <named-content xmlns:xlink="http://www.w3.org/1999/xlink" content-type="dwc:verbatimCoordinates" xlink:type="simple">45.8950°N, 66.2728°W</named-content>, 4.VIII.2004, R. P. Webster, silver maple forest, on roadside ragweed (hand picking) (9, RWC); 3.0 km SE of McGowans Corner, <named-content xmlns:xlink="http://www.w3.org/1999/xlink" content-type="dwc:verbatimCoordinates" xlink:type="simple">45.8677°N, 66.2590°W</named-content>, 6.IX.2007, R. P. Webster, silver maple forest, sweeping roadside foliage near wet meadow (ragweed present) (1, RWC).</p></tp:treatment-sec><tp:treatment-sec sec-type="Collection and habitat data"><title>Collection and habitat data.</title><p>The host plant of <italic><tp:taxon-name>Ophraella communa</tp:taxon-name></italic> is common ragweed (<italic><tp:taxon-name>Ambrosia artemisiifolia</tp:taxon-name></italic> L.), and all life stages can be found on this plant (<xref ref-type="bibr" rid="B39">Welch 1978</xref>). In New Brunswick, adults of <italic><tp:taxon-name>Ophraella communa</tp:taxon-name></italic> were collected from foliage of common ragweed on a roadside and swept from roadside foliage near a wet meadow in an area with ragweed. Adults were collected during August and September.</p></tp:treatment-sec><tp:treatment-sec sec-type="Distribution in Canada and Alaska"><title>Distribution in Canada and Alaska.</title><p> BC, AB, SK, ON, <bold>NB</bold> (<xref ref-type="bibr" rid="B17">LeSage 1986b</xref>).</p><fig id="F10" position="float" orientation="portrait"><label>Map 10.</label><caption><p> Collection localities in New Brunswick, Canada of <italic><tp:taxon-name>Ophraella communa</tp:taxon-name></italic>.</p></caption><graphic xmlns:xlink="http://www.w3.org/1999/xlink" xlink:href="ZooKeys-179-321-g010.jpg" position="float" orientation="portrait" xlink:type="simple"/></fig></tp:treatment-sec><ref-list><ref id="B39"><mixed-citation xmlns:xlink="http://www.w3.org/1999/xlink" xlink:type="simple"><person-group><name name-style="western"><surname>Welch</surname><given-names>KA</given-names></name></person-group> (<year>1978</year>)<article-title> Biology of <italic>Ophraella notulata</italic> (Coleoptera: Chrysomelidae).</article-title><source>Annals of the Entomological Society of America </source><volume>71</volume>: <fpage>134</fpage>-<lpage>136</lpage>.</mixed-citation></ref><ref id="B17"><mixed-citation xmlns:xlink="http://www.w3.org/1999/xlink" xlink:type="simple"><person-group><name name-style="western"><surname>LeSage</surname><given-names>L</given-names></name></person-group> (<year>1986b</year>)<article-title> A taxonomic monograph of the Nearctic galerucine genus <italic>Ophraella</italic> Wilcox (Coleoptera: Chrysomelidae).</article-title><source>Memoirs of the Entomological Society of Canada </source><volume>133</volume>: <fpage>1</fpage>-<lpage>75</lpage>. doi: <ext-link ext-link-type="uri" xlink:href="http://dx.doi.org/10.4039/entm118133fv" xlink:type="simple">10.4039/entm118133fv</ext-link></mixed-citation></ref></ref-list></tp:taxon-treatment>
