# Supplementary material for: New Coleoptera records from New Brunswick, Canada: Megalopodidae and Chrysomelidae
Source: Zookeys. 2012 Apr 4;(179):321–48. doi: 10.3897/zookeys.179.2625 (PMC3337067; doi:10.3897/zookeys.179.2625)
Supplement: XML Treatment for Ophraella cribrata [file zookeys.179.2625-treatment11.xml]

<!DOCTYPE tp:taxon-treatment
  PUBLIC "-//TaxonX//DTD Taxonomic Treatment Publishing DTD v0 20100105//EN" "tax-treatment-NSO.dtd">
<tp:taxon-treatment xmlns:tp="http://www.plazi.org/taxpub"><tp:treatment-meta><mixed-citation publication-type="journal"><person-group><name><surname>Webster</surname><given-names>Reginald P.</given-names></name><name><surname>LeSage</surname><given-names>Laurent</given-names></name><name><surname>DeMerchant</surname><given-names>Ian</given-names></name></person-group><article-title>New Coleoptera records from New Brunswick, Canada: Megalopodidae and Chrysomelidae</article-title><source>Zookeys</source><day>4</day><month>4</month><year>2012</year><volume>2012</volume><issue>179</issue><fpage>321</fpage><lpage>348</lpage><pub-id pub-id-type="doi">10.3897/zookeys.179.2625</pub-id></mixed-citation></tp:treatment-meta><tp:nomenclature><tp:taxon-name>
                            <tp:taxon-name-part taxon-name-part-type="genus">Ophraella</tp:taxon-name-part>
                            <tp:taxon-name-part taxon-name-part-type="species">cribrata</tp:taxon-name-part>
                        <object-id xmlns:xlink="http://www.w3.org/1999/xlink" xlink:type="simple">http://species-id.net/wiki/Ophraella_cribrata</object-id>
                        </tp:taxon-name><tp:taxon-status xmlns:xlink="http://www.w3.org/1999/xlink" xlink:type="simple">(LeConte, 1865)**</tp:taxon-status><xref ref-type="fig" rid="F11">Map 11</xref></tp:nomenclature><tp:treatment-sec sec-type="Material examined"><title>Material examined.</title><p> <bold>New Brunswick, Sunbury Co.</bold>, 9.5 km NE jct Rt. 101 &amp; 645, <named-content xmlns:xlink="http://www.w3.org/1999/xlink" content-type="dwc:verbatimCoordinates" xlink:type="simple">45.7586°N, 66.6755°W</named-content>, 22.VII.2007, 29.VII.2007, 2.VII.2008, 30.VIII.2008, R. P. Webster, old field with open sandy areas, on <italic><tp:taxon-name>Solidago</tp:taxon-name></italic> sp. (9, RWC); 7.5 km W of Tracy off Rt. 645, <named-content xmlns:xlink="http://www.w3.org/1999/xlink" content-type="dwc:verbatimCoordinates" xlink:type="simple">45.6861°N, 66.7719°W</named-content>, 26.VI.2007, R. P. Webster, old field area near roadside, on <italic><tp:taxon-name>Solidago</tp:taxon-name></italic> sp. (1, RWC).</p></tp:treatment-sec><tp:treatment-sec sec-type="Collection and habitat data"><title>Collection and habitat data.</title><p>Host plants of <italic><tp:taxon-name>Ophraella cribrata</tp:taxon-name></italic> include the goldenrods, <italic><tp:taxon-name>Solidago canadensis</tp:taxon-name></italic> L. (as <italic><tp:taxon-name>Solidago altissima</tp:taxon-name></italic> L. in <xref ref-type="bibr" rid="B17">LeSage 1986b</xref>), <italic><tp:taxon-name>Solidago bicolor</tp:taxon-name></italic> L., <italic><tp:taxon-name>Solidago nemoralis</tp:taxon-name></italic> Ait., <italic><tp:taxon-name>Solidago juncea</tp:taxon-name></italic> Ait., and <italic><tp:taxon-name>Solidago rugosa</tp:taxon-name></italic> P. Mill. (<xref ref-type="bibr" rid="B8">Fall 1924</xref>; <xref ref-type="bibr" rid="B17">LeSage 1986b</xref>; <xref ref-type="bibr" rid="B7">Clark et al. 2004</xref>), all of which occur in New Brunswick (<xref ref-type="bibr" rid="B11">Hinds 2000</xref>). Adults from New Brunswick were collected from <italic><tp:taxon-name>Solidago</tp:taxon-name></italic> sp. (species not determined) in an old field with open sandy areas and in an old field area near a roadside. Adults were captured during June, July, and August.</p></tp:treatment-sec><tp:treatment-sec sec-type="Distribution in Canada and Alaska"><title>Distribution in Canada and Alaska.</title><p> AB, SK, MB, ON, QC, <bold>NB</bold> (<xref ref-type="bibr" rid="B17">LeSage 1986b</xref>, <xref ref-type="bibr" rid="B8">1991</xref>).</p><fig id="F11" position="float" orientation="portrait"><label>Map 11.</label><caption><p> Collection localities in New Brunswick, Canada of <italic><tp:taxon-name>Ophraella cribrata</tp:taxon-name></italic>.</p></caption><graphic xmlns:xlink="http://www.w3.org/1999/xlink" xlink:href="ZooKeys-179-321-g011.jpg" position="float" orientation="portrait" xlink:type="simple"/></fig><!--PageBreak--></tp:treatment-sec><ref-list><ref id="B17"><mixed-citation xmlns:xlink="http://www.w3.org/1999/xlink" xlink:type="simple"><person-group><name name-style="western"><surname>LeSage</surname><given-names>L</given-names></name></person-group> (<year>1986b</year>)<article-title> A taxonomic monograph of the Nearctic galerucine genus <italic>Ophraella</italic> Wilcox (Coleoptera: Chrysomelidae).</article-title><source>Memoirs of the Entomological Society of Canada </source><volume>133</volume>: <fpage>1</fpage>-<lpage>75</lpage>. doi: <ext-link ext-link-type="uri" xlink:href="http://dx.doi.org/10.4039/entm118133fv" xlink:type="simple">10.4039/entm118133fv</ext-link></mixed-citation></ref><ref id="B8"><mixed-citation xmlns:xlink="http://www.w3.org/1999/xlink" xlink:type="simple"><person-group><name name-style="western"><surname>Fall</surname><given-names>HC</given-names></name></person-group> (<year>1924</year>)<article-title> The blueberry leaf-beetle and some of its relatives.</article-title><source>Bulletin of the Maine Agricultural Experiment Station </source><volume>319</volume>: <fpage>81</fpage>-<lpage>141</lpage>.</mixed-citation></ref><ref id="B7"><mixed-citation xmlns:xlink="http://www.w3.org/1999/xlink" xlink:type="simple"><person-group><name name-style="western"><surname>Clark</surname><given-names>SM</given-names></name><name name-style="western"><surname>LeDoux</surname><given-names>DG</given-names></name><name name-style="western"><surname>Seeno</surname><given-names>TN</given-names></name><name name-style="western"><surname>Riley</surname><given-names>EG</given-names></name><name name-style="western"><surname>Gilbert</surname><given-names>AJ</given-names></name><name name-style="western"><surname>Sullivan</surname><given-names>JM</given-names></name></person-group> (<year>2004</year>)<source> Host plants of leaf beetles species occurring in the United States and Canada. Coleopterists Society Special Publication No. 2.</source><publisher-name>, The Coleopterists Society, United States, Sacramento</publisher-name>, <publisher-loc>CA</publisher-loc>, <lpage>476</lpage> pp.</mixed-citation></ref><ref id="B11"><mixed-citation xmlns:xlink="http://www.w3.org/1999/xlink" xlink:type="simple"><person-group><name name-style="western"><surname>Hinds</surname><given-names>HR</given-names></name></person-group> (<year>2000</year>)<source> Flora of New Brunswick, 2nd edition.</source><publisher-name>University of New Brunswick, Fredericton</publisher-name>, <publisher-loc>NB</publisher-loc>, <lpage>699</lpage> pp.</mixed-citation></ref></ref-list></tp:taxon-treatment>
