# Supplementary material for: New Coleoptera records from New Brunswick, Canada: Megalopodidae and Chrysomelidae
Source: Zookeys. 2012 Apr 4;(179):321–48. doi: 10.3897/zookeys.179.2625 (PMC3337067; doi:10.3897/zookeys.179.2625)
Supplement: XML Treatment for Acalymma gouldi [file zookeys.179.2625-treatment15.xml]

<!DOCTYPE tp:taxon-treatment
  PUBLIC "-//TaxonX//DTD Taxonomic Treatment Publishing DTD v0 20100105//EN" "tax-treatment-NSO.dtd">
<tp:taxon-treatment xmlns:tp="http://www.plazi.org/taxpub"><tp:treatment-meta><mixed-citation publication-type="journal"><person-group><name><surname>Webster</surname><given-names>Reginald P.</given-names></name><name><surname>LeSage</surname><given-names>Laurent</given-names></name><name><surname>DeMerchant</surname><given-names>Ian</given-names></name></person-group><article-title>New Coleoptera records from New Brunswick, Canada: Megalopodidae and Chrysomelidae</article-title><source>Zookeys</source><day>4</day><month>4</month><year>2012</year><volume>2012</volume><issue>179</issue><fpage>321</fpage><lpage>348</lpage><pub-id pub-id-type="doi">10.3897/zookeys.179.2625</pub-id></mixed-citation></tp:treatment-meta><tp:nomenclature><tp:taxon-name>
                            <tp:taxon-name-part taxon-name-part-type="genus">Acalymma</tp:taxon-name-part>
                        	
                            <tp:taxon-name-part taxon-name-part-type="species">gouldi</tp:taxon-name-part>
                        <object-id xmlns:xlink="http://www.w3.org/1999/xlink" xlink:type="simple">http://species-id.net/wiki/Acalymma_gouldi</object-id>
                        </tp:taxon-name><tp:taxon-authority>Barber, 1947**</tp:taxon-authority><xref ref-type="fig" rid="F16">Map 15</xref></tp:nomenclature><tp:treatment-sec sec-type="Material examined"><title>Material examined.</title><p> <bold>New Brunswick, Carleton Co.</bold>, Meduxnekeag Valley Nature Preserve, <named-content xmlns:xlink="http://www.w3.org/1999/xlink" content-type="dwc:verbatimCoordinates" xlink:type="simple">46.1888°N, 67.6762°W</named-content>, 27.VIII.2007, R. P. Webster, upper river margin, sweeping foliage of <italic><tp:taxon-name>Echinocystis lobata</tp:taxon-name></italic>, prickly cucumber (4, RWC).</p></tp:treatment-sec><tp:treatment-sec sec-type="Collection and habitat data"><title>Collection and habitat data.</title><p>Specimens of this species were swept from the foliage ofprickly cucumber(<italic><tp:taxon-name>Echinocystis lobata</tp:taxon-name></italic> (Michx.) T. &amp; G.) along an upper river margin during August. <xref ref-type="bibr" rid="B2">Barber (1947)</xref> reported this species from squash (<italic><tp:taxon-name>Cucurbita</tp:taxon-name></italic>) and cucumber (<italic><tp:taxon-name>Cucumeris sativus</tp:taxon-name></italic> L.); Clark et al (2004) reported <italic><tp:taxon-name>Cucumeris melo</tp:taxon-name></italic> L. as a host.</p></tp:treatment-sec><tp:treatment-sec sec-type="Distribution in Canada and Alaska"><title>Distribution in Canada and Alaska.</title><p> ON, QC, <bold>NB</bold> (<xref ref-type="bibr" rid="B18">LeSage 1991</xref>).</p><fig id="F15" position="float" orientation="portrait"><label>Map 16.</label><caption><p> Collection localities in New Brunswick, Canada of <italic><tp:taxon-name>Phyllobrotica limbata</tp:taxon-name></italic>.</p></caption><graphic xmlns:xlink="http://www.w3.org/1999/xlink" xlink:href="ZooKeys-179-321-g015.jpg" position="float" orientation="portrait" xlink:type="simple"/></fig></tp:treatment-sec><tp:treatment-sec><!--Section generated to contain objects referenced in tp:taxon-treatment.--><fig id="F16" position="float" orientation="portrait"><label>Map 15.</label><caption><p> Collection localities in New Brunswick, Canada of <italic><tp:taxon-name>Acalymma gouldi</tp:taxon-name></italic>.</p></caption><graphic xmlns:xlink="http://www.w3.org/1999/xlink" xlink:href="ZooKeys-179-321-g016.jpg" position="float" orientation="portrait" xlink:type="simple"/></fig></tp:treatment-sec><ref-list><ref id="B2"><mixed-citation xmlns:xlink="http://www.w3.org/1999/xlink" xlink:type="simple"><person-group><name name-style="western"><surname>Barber</surname><given-names>HS</given-names></name></person-group> (<year>1947</year>)<article-title>Diabrotica and two new genera (Coleoptera, Chrysomelidae)</article-title>. <source>Proceedings of the Entomological Society of Washington</source><volume>49</volume>(<issue>6</issue>): <fpage>151</fpage>–<lpage>161</lpage>.</mixed-citation></ref><ref id="B18"><mixed-citation xmlns:xlink="http://www.w3.org/1999/xlink" xlink:type="simple"><person-group><name name-style="western"><surname>LeSage</surname><given-names>L</given-names></name></person-group> (<year>1991</year>)<article-title> Family Chrysomelidae: leaf beetles.</article-title> In: <person-group><name name-style="western"><surname>Bousquet</surname><given-names>Y</given-names></name></person-group> (<role>Ed</role>). <issue-title>Checklist of Beetles of Canada and Alaska.</issue-title><source>Publication 1861/E, Agriculture Canada, Research Branch, Ottawa, Ontario</source>: <fpage>301</fpage>-<lpage>323</lpage>.</mixed-citation></ref></ref-list></tp:taxon-treatment>
