# Supplementary material for: New Coleoptera records from New Brunswick, Canada: Megalopodidae and Chrysomelidae
Source: Zookeys. 2012 Apr 4;(179):321–48. doi: 10.3897/zookeys.179.2625 (PMC3337067; doi:10.3897/zookeys.179.2625)
Supplement: XML Treatment for Phyllobrotica limbata [file zookeys.179.2625-treatment16.xml]

<!DOCTYPE tp:taxon-treatment
  PUBLIC "-//TaxonX//DTD Taxonomic Treatment Publishing DTD v0 20100105//EN" "tax-treatment-NSO.dtd">
<tp:taxon-treatment xmlns:tp="http://www.plazi.org/taxpub"><tp:treatment-meta><mixed-citation publication-type="journal"><person-group><name><surname>Webster</surname><given-names>Reginald P.</given-names></name><name><surname>LeSage</surname><given-names>Laurent</given-names></name><name><surname>DeMerchant</surname><given-names>Ian</given-names></name></person-group><article-title>New Coleoptera records from New Brunswick, Canada: Megalopodidae and Chrysomelidae</article-title><source>Zookeys</source><day>4</day><month>4</month><year>2012</year><volume>2012</volume><issue>179</issue><fpage>321</fpage><lpage>348</lpage><pub-id pub-id-type="doi">10.3897/zookeys.179.2625</pub-id></mixed-citation></tp:treatment-meta><tp:nomenclature><tp:taxon-name>
                            <tp:taxon-name-part taxon-name-part-type="genus">Phyllobrotica</tp:taxon-name-part>
                        	
                            <tp:taxon-name-part taxon-name-part-type="species">limbata</tp:taxon-name-part>
                        <object-id xmlns:xlink="http://www.w3.org/1999/xlink" xlink:type="simple">http://species-id.net/wiki/Phyllobrotica_limbata</object-id>
                        </tp:taxon-name><tp:taxon-authority>(Fabricius, 1801)**</tp:taxon-authority><xref ref-type="fig" rid="F15">Map 16</xref></tp:nomenclature><tp:treatment-sec sec-type="Material examined"><title>Material examined.</title><p> <bold>New Brunswick, Carleton Co.</bold>, Jackson Falls, Bell Forest, <named-content xmlns:xlink="http://www.w3.org/1999/xlink" content-type="dwc:verbatimCoordinates" xlink:type="simple">46.2210°N, 67.7211°W</named-content>, 1.VIII.2004, 13.VIII.2007, V. Webster &amp; R. P. Webster, mature hardwood forest, sweeping foliage (2, RWC). <bold>Saint John Co.</bold>, Saint John, 24.VII.1902, W. McIntosh (1, NBM). <bold>York Co.</bold>, Canterbury, near Browns Mountain Fen, <named-content xmlns:xlink="http://www.w3.org/1999/xlink" content-type="dwc:verbatimCoordinates" xlink:type="simple">45.8978°N, 67.6273°W</named-content>, 3.VII.2005, M.-A. Giguère &amp; R. Webster, mixed forest, on foliage of <italic><tp:taxon-name>Corylus cornuta</tp:taxon-name></italic> (1, RWC); Charters Settlement, <named-content xmlns:xlink="http://www.w3.org/1999/xlink" content-type="dwc:verbatimCoordinates" xlink:type="simple">45.8331°N, 66.7410°W</named-content>, 11.VIII.2007, 7.VII.2008, R. P. Webster, mature red spruce and red maple forest, sweeping foliage in shaded marshy area (3, RWC).</p></tp:treatment-sec><tp:treatment-sec sec-type="Collection and habitat data"><title>Collection and habitat data.</title><p>Specimens of this species were swept from foliage in a mature hardwood forest and in a shaded marshy area in a mature red spruce (<italic><tp:taxon-name>Picea rubens</tp:taxon-name></italic> Sarg.) and red maple (<italic><tp:taxon-name>Acer rubrum</tp:taxon-name></italic> L.) forest. One individual was collected from foliage of beaked hazelnut (<italic><tp:taxon-name>Corylus cornuta</tp:taxon-name></italic> Marsh.). Hosts reported by <xref ref-type="bibr" rid="B7">Clark et al. (2004)</xref> occurring in New Brunswick include common skullcap (<italic><tp:taxon-name>Scutellaria galericulata</tp:taxon-name></italic> L.) and mad-dog skullcap (<italic><tp:taxon-name>Scutellaria lateriflora</tp:taxon-name></italic> L.). Adults were collected during July and August.</p></tp:treatment-sec><tp:treatment-sec sec-type="Distribution in Canada and Alaska"><title>Distribution in Canada and Alaska.</title><p> ON, QC, <bold>NB</bold> (<xref ref-type="bibr" rid="B18">LeSage 1991</xref>).</p><fig id="F16" position="float" orientation="portrait"><label>Map 15.</label><caption><p> Collection localities in New Brunswick, Canada of <italic><tp:taxon-name>Acalymma gouldi</tp:taxon-name></italic>.</p></caption><graphic xmlns:xlink="http://www.w3.org/1999/xlink" xlink:href="ZooKeys-179-321-g016.jpg" position="float" orientation="portrait" xlink:type="simple"/></fig><!--PageBreak--></tp:treatment-sec><tp:treatment-sec><!--Section generated to contain objects referenced in tp:taxon-treatment.--><fig id="F15" position="float" orientation="portrait"><label>Map 16.</label><caption><p> Collection localities in New Brunswick, Canada of <italic><tp:taxon-name>Phyllobrotica limbata</tp:taxon-name></italic>.</p></caption><graphic xmlns:xlink="http://www.w3.org/1999/xlink" xlink:href="ZooKeys-179-321-g015.jpg" position="float" orientation="portrait" xlink:type="simple"/></fig></tp:treatment-sec><ref-list><ref id="B7"><mixed-citation xmlns:xlink="http://www.w3.org/1999/xlink" xlink:type="simple"><person-group><name name-style="western"><surname>Clark</surname><given-names>SM</given-names></name><name name-style="western"><surname>LeDoux</surname><given-names>DG</given-names></name><name name-style="western"><surname>Seeno</surname><given-names>TN</given-names></name><name name-style="western"><surname>Riley</surname><given-names>EG</given-names></name><name name-style="western"><surname>Gilbert</surname><given-names>AJ</given-names></name><name name-style="western"><surname>Sullivan</surname><given-names>JM</given-names></name></person-group> (<year>2004</year>)<source> Host plants of leaf beetles species occurring in the United States and Canada. Coleopterists Society Special Publication No. 2.</source><publisher-name>, The Coleopterists Society, United States, Sacramento</publisher-name>, <publisher-loc>CA</publisher-loc>, <lpage>476</lpage> pp.</mixed-citation></ref><ref id="B18"><mixed-citation xmlns:xlink="http://www.w3.org/1999/xlink" xlink:type="simple"><person-group><name name-style="western"><surname>LeSage</surname><given-names>L</given-names></name></person-group> (<year>1991</year>)<article-title> Family Chrysomelidae: leaf beetles.</article-title> In: <person-group><name name-style="western"><surname>Bousquet</surname><given-names>Y</given-names></name></person-group> (<role>Ed</role>). <issue-title>Checklist of Beetles of Canada and Alaska.</issue-title><source>Publication 1861/E, Agriculture Canada, Research Branch, Ottawa, Ontario</source>: <fpage>301</fpage>-<lpage>323</lpage>.</mixed-citation></ref></ref-list></tp:taxon-treatment>
