# Supplementary material for: New Coleoptera records from New Brunswick, Canada: Megalopodidae and Chrysomelidae
Source: Zookeys. 2012 Apr 4;(179):321–48. doi: 10.3897/zookeys.179.2625 (PMC3337067; doi:10.3897/zookeys.179.2625)
Supplement: XML Treatment for Altica rosae [file zookeys.179.2625-treatment18.xml]

<!DOCTYPE tp:taxon-treatment
  PUBLIC "-//TaxonX//DTD Taxonomic Treatment Publishing DTD v0 20100105//EN" "tax-treatment-NSO.dtd">
<tp:taxon-treatment xmlns:tp="http://www.plazi.org/taxpub"><tp:treatment-meta><mixed-citation publication-type="journal"><person-group><name><surname>Webster</surname><given-names>Reginald P.</given-names></name><name><surname>LeSage</surname><given-names>Laurent</given-names></name><name><surname>DeMerchant</surname><given-names>Ian</given-names></name></person-group><article-title>New Coleoptera records from New Brunswick, Canada: Megalopodidae and Chrysomelidae</article-title><source>Zookeys</source><day>4</day><month>4</month><year>2012</year><volume>2012</volume><issue>179</issue><fpage>321</fpage><lpage>348</lpage><pub-id pub-id-type="doi">10.3897/zookeys.179.2625</pub-id></mixed-citation></tp:treatment-meta><tp:nomenclature><tp:taxon-name>
                            <tp:taxon-name-part taxon-name-part-type="genus">Altica</tp:taxon-name-part>
                        	
                            <tp:taxon-name-part taxon-name-part-type="species">rosae</tp:taxon-name-part>
                        <object-id xmlns:xlink="http://www.w3.org/1999/xlink" xlink:type="simple">http://species-id.net/wiki/Altica_rosae</object-id>
                        </tp:taxon-name><tp:taxon-authority>Woods, 1918**</tp:taxon-authority><xref ref-type="fig" rid="F18">Map 18</xref></tp:nomenclature><tp:treatment-sec sec-type="Material examined"><title>Material examined.</title><p> <bold>New Brunswick, Carleton Co.</bold>, Wakefield, Meduxnekeag Valley Nature Preserve, <named-content xmlns:xlink="http://www.w3.org/1999/xlink" content-type="dwc:verbatimCoordinates" xlink:type="simple">46.1931°N, 67.6825°W</named-content>, 8.VI.2005, M.-A. Giguère &amp; R. Webster, floodplain forest, on foliage of <italic><tp:taxon-name>Rosa</tp:taxon-name></italic> sp. (1, RWC). <bold>Queens Co.</bold>, Grand Lake near Scotchtown, <named-content xmlns:xlink="http://www.w3.org/1999/xlink" content-type="dwc:verbatimCoordinates" xlink:type="simple">45.8762°N, 66.1816°W</named-content>, 3.VI.2007, R. P. Webster, oak / maple forest near lakeshore, sweeping foliage of <italic><tp:taxon-name>Rosa</tp:taxon-name></italic> sp. (1, RWC). <bold>Saint John Co.</bold>, Chance Harbour, <named-content xmlns:xlink="http://www.w3.org/1999/xlink" content-type="dwc:verbatimCoordinates" xlink:type="simple">45.1159°N, 66.3607°W</named-content>, 30.V.2006, R. P. Webster, sea beach, on foliage of <italic><tp:taxon-name>Rosa</tp:taxon-name></italic> sp. (2, RWC).</p></tp:treatment-sec><tp:treatment-sec sec-type="Collection and habitat data"><title>Collection and habitat data.</title><p>All adults from New Brunswick were collected from the foliage of <italic><tp:taxon-name>Rosa</tp:taxon-name></italic> sp., a known host for this species (<xref ref-type="bibr" rid="B41">Woods 1918</xref>). Adults were found during late May and early June.</p></tp:treatment-sec><tp:treatment-sec sec-type="Distribution in Canada and Alaska"><title>Distribution in Canada and Alaska. </title><p>MB, ON, QC, <bold>NB</bold> (<xref ref-type="bibr" rid="B36">Riley et al. 2003</xref>).</p><fig id="F18" position="float" orientation="portrait"><label>Map 18.</label><caption><p> Collection localities in New Brunswick, Canada of <italic><tp:taxon-name>Altica rosae</tp:taxon-name></italic>.</p></caption><graphic xmlns:xlink="http://www.w3.org/1999/xlink" xlink:href="ZooKeys-179-321-g018.jpg" position="float" orientation="portrait" xlink:type="simple"/></fig></tp:treatment-sec><ref-list><ref id="B41"><mixed-citation xmlns:xlink="http://www.w3.org/1999/xlink" xlink:type="simple"><person-group><name name-style="western"><surname>Woods</surname><given-names>WC</given-names></name></person-group> (<year>1918</year>)<article-title> The biology of Maine species of <italic>Altica</italic>.</article-title><source>Bulletin of the Maine Agricultural Experiment Station, Orono </source><volume>273</volume>: <fpage>149</fpage>-<lpage>204</lpage>.</mixed-citation></ref><ref id="B36"><mixed-citation xmlns:xlink="http://www.w3.org/1999/xlink" xlink:type="simple"><person-group><name name-style="western"><surname>Riley</surname><given-names>EG</given-names></name><name name-style="western"><surname>Clark</surname><given-names>SM</given-names></name><name name-style="western"><surname>Seeno</surname><given-names>TN</given-names></name></person-group> (<year>2003</year>)<source> Catalog of the leaf beetles of America north of Mexico (Coleoptera: Megalopodidae, Orsodacnidae and Chrysomelidae, excluding Bruchinae). Coleopterists Society Special Publication No. 1. 290 pp.</source></mixed-citation></ref></ref-list></tp:taxon-treatment>
