# Supplementary material for: New Coleoptera records from New Brunswick, Canada: Megalopodidae and Chrysomelidae
Source: Zookeys. 2012 Apr 4;(179):321–48. doi: 10.3897/zookeys.179.2625 (PMC3337067; doi:10.3897/zookeys.179.2625)
Supplement: XML Treatment for Altica woodsi [file zookeys.179.2625-treatment19.xml]

<!DOCTYPE tp:taxon-treatment
  PUBLIC "-//TaxonX//DTD Taxonomic Treatment Publishing DTD v0 20100105//EN" "tax-treatment-NSO.dtd">
<tp:taxon-treatment xmlns:tp="http://www.plazi.org/taxpub"><tp:treatment-meta><mixed-citation publication-type="journal"><person-group><name><surname>Webster</surname><given-names>Reginald P.</given-names></name><name><surname>LeSage</surname><given-names>Laurent</given-names></name><name><surname>DeMerchant</surname><given-names>Ian</given-names></name></person-group><article-title>New Coleoptera records from New Brunswick, Canada: Megalopodidae and Chrysomelidae</article-title><source>Zookeys</source><day>4</day><month>4</month><year>2012</year><volume>2012</volume><issue>179</issue><fpage>321</fpage><lpage>348</lpage><pub-id pub-id-type="doi">10.3897/zookeys.179.2625</pub-id></mixed-citation></tp:treatment-meta><tp:nomenclature><tp:taxon-name>
                            <tp:taxon-name-part taxon-name-part-type="genus">Altica</tp:taxon-name-part>
                        	
                            <tp:taxon-name-part taxon-name-part-type="species">woodsi</tp:taxon-name-part>
                        <object-id xmlns:xlink="http://www.w3.org/1999/xlink" xlink:type="simple">http://species-id.net/wiki/Altica_woodsi</object-id>
                        </tp:taxon-name><tp:taxon-authority>Isely, 1920**</tp:taxon-authority><xref ref-type="fig" rid="F20">Map 19</xref></tp:nomenclature><tp:treatment-sec sec-type="Material examined"><title>Material examined.</title><p> <bold>New Brunswick, Carleton Co.</bold>, Jackson Falls, Bell Forest, <named-content xmlns:xlink="http://www.w3.org/1999/xlink" content-type="dwc:verbatimCoordinates" xlink:type="simple">46.2210°N, 67.7210°W</named-content>, 12.VII.2004, K. Bredin, J. Edsall, &amp; R. Webster, rich Appalachian hardwood forest, on foliage of <italic><tp:taxon-name>Vitis riparia</tp:taxon-name></italic> Michx. (4, RWC); same locality and collectors, <named-content xmlns:xlink="http://www.w3.org/1999/xlink" content-type="dwc:verbatimCoordinates" xlink:type="simple">46.2252°N, 67.7190°W</named-content>, 12.VII.2004, river margin, on foliage of <italic><tp:taxon-name>Vitis riparia</tp:taxon-name></italic> Michx. (2, NBM, RWC); same locality data, 1.VI.2005, M.-A. Giguère &amp; <!--PageBreak-->R. Webster, river margin, on foliage of <italic><tp:taxon-name>Vitis riparia</tp:taxon-name></italic> Michx. (3, RWC); Meduxnekeag Valley Nature Preserve, <named-content xmlns:xlink="http://www.w3.org/1999/xlink" content-type="dwc:verbatimCoordinates" xlink:type="simple">46.1925°N, 67.6725°W</named-content>, 13.VII.2005, R. P. Webster, mixed forest, on foliage of <italic><tp:taxon-name>Vitis riparia</tp:taxon-name></italic> Michx. (1, RWC).</p></tp:treatment-sec><tp:treatment-sec sec-type="Collection and habitat data"><title>Collection and habitat data.</title><p><italic><tp:taxon-name>Altica woodsi</tp:taxon-name></italic> was collected from the foliage of river bank or frost grape (<italic><tp:taxon-name>Vitis riparia</tp:taxon-name></italic> Michx.) in a rich Appalachian hardwood forest, a<!--PageBreak--> mixed forest, and along river margins in New Brunswick. Adults were collected during June and July. The Virginia creeper (<italic><tp:taxon-name>Parthenocissus quinquefolia</tp:taxon-name></italic> (L.) Planch.) is an alternate host used by both the larvae and adults (<xref ref-type="bibr" rid="B27">LeSage and Zmudzinska 2004</xref>).</p></tp:treatment-sec><tp:treatment-sec sec-type="Distribution in Canada and Alaska"><title>Distribution in Canada and Alaska. </title><p>ON, QC, <bold>NB</bold> (<xref ref-type="bibr" rid="B21">LeSage 2002</xref>; <xref ref-type="bibr" rid="B36">Riley et al. 2003</xref>).</p><fig id="F20" position="float" orientation="portrait"><label>Map 19.</label><caption><p> Collection localities in New Brunswick, Canada of <italic><tp:taxon-name>Altica woodsi</tp:taxon-name></italic>.</p></caption><graphic xmlns:xlink="http://www.w3.org/1999/xlink" xlink:href="ZooKeys-179-321-g020.jpg" position="float" orientation="portrait" xlink:type="simple"/></fig></tp:treatment-sec><ref-list><ref id="B27"><mixed-citation xmlns:xlink="http://www.w3.org/1999/xlink" xlink:type="simple"><person-group><name name-style="western"><surname>LeSage</surname><given-names>L</given-names></name><name name-style="western"><surname>Zmudzinska</surname><given-names>A</given-names></name></person-group> (<year>2004</year>)<source> The immature stages of the grape flea beetles <italic>Altica chalybaea</italic> Illiger and <italic>A. woodsi</italic> Isely (Coleoptera: Chrysomelidae). In: Jolivet P, Santiago-Blay JA, Schmitt M (Eds), New developments in the biology of Chrysomelidae, SPB Publishing Academic Publishing, The Hague, 503–528.</source></mixed-citation></ref><ref id="B21"><mixed-citation xmlns:xlink="http://www.w3.org/1999/xlink" xlink:type="simple"><person-group><name name-style="western"><surname>LeSage</surname><given-names>L</given-names></name></person-group> (<year>2002</year>)<article-title> Flea beetles of the genus <italic>Altica</italic> found on grape in northeastern North America (Coleoptera: Chrysomelidae).</article-title><source>Proceedings of the Entomological Society of Ontario </source><volume>133</volume>: <fpage>3</fpage>-<lpage>46</lpage>.</mixed-citation></ref><ref id="B36"><mixed-citation xmlns:xlink="http://www.w3.org/1999/xlink" xlink:type="simple"><person-group><name name-style="western"><surname>Riley</surname><given-names>EG</given-names></name><name name-style="western"><surname>Clark</surname><given-names>SM</given-names></name><name name-style="western"><surname>Seeno</surname><given-names>TN</given-names></name></person-group> (<year>2003</year>)<source> Catalog of the leaf beetles of America north of Mexico (Coleoptera: Megalopodidae, Orsodacnidae and Chrysomelidae, excluding Bruchinae). Coleopterists Society Special Publication No. 1. 290 pp.</source></mixed-citation></ref></ref-list></tp:taxon-treatment>
