# Supplementary material for: New Coleoptera records from New Brunswick, Canada: Megalopodidae and Chrysomelidae
Source: Zookeys. 2012 Apr 4;(179):321–48. doi: 10.3897/zookeys.179.2625 (PMC3337067; doi:10.3897/zookeys.179.2625)
Supplement: XML Treatment for Psylliodes affinis [file zookeys.179.2625-treatment23.xml]

<!DOCTYPE tp:taxon-treatment
  PUBLIC "-//TaxonX//DTD Taxonomic Treatment Publishing DTD v0 20100105//EN" "tax-treatment-NSO.dtd">
<tp:taxon-treatment xmlns:tp="http://www.plazi.org/taxpub"><tp:treatment-meta><mixed-citation publication-type="journal"><person-group><name><surname>Webster</surname><given-names>Reginald P.</given-names></name><name><surname>LeSage</surname><given-names>Laurent</given-names></name><name><surname>DeMerchant</surname><given-names>Ian</given-names></name></person-group><article-title>New Coleoptera records from New Brunswick, Canada: Megalopodidae and Chrysomelidae</article-title><source>Zookeys</source><day>4</day><month>4</month><year>2012</year><volume>2012</volume><issue>179</issue><fpage>321</fpage><lpage>348</lpage><pub-id pub-id-type="doi">10.3897/zookeys.179.2625</pub-id></mixed-citation></tp:treatment-meta><tp:nomenclature><tp:taxon-name>
                            <tp:taxon-name-part taxon-name-part-type="genus">Psylliodes</tp:taxon-name-part>
                        	
                            <tp:taxon-name-part taxon-name-part-type="species">affinis</tp:taxon-name-part>
                        <object-id xmlns:xlink="http://www.w3.org/1999/xlink" xlink:type="simple">http://species-id.net/wiki/Psylliodes_affinis</object-id>
                        </tp:taxon-name><tp:taxon-authority>(Paykull, 1799)**</tp:taxon-authority><xref ref-type="fig" rid="F23">Map 23</xref></tp:nomenclature><tp:treatment-sec sec-type="Material examined"><title>Material examined.</title><p> <bold>New Brunswick, Charlotte Co.</bold>, near Maces Bay, <named-content xmlns:xlink="http://www.w3.org/1999/xlink" content-type="dwc:verbatimCoordinates" xlink:type="simple">45.12447°N, 66.47346°W</named-content>, 12.VIII.2007, R. P. Webster, barrier beach, sweeping <italic><tp:taxon-name>Solanum</tp:taxon-name></italic> sp. (10, RWC).</p></tp:treatment-sec><tp:treatment-sec sec-type="Collection and habitat data"><title>Collection and habitat data.</title><p>A series of <italic><tp:taxon-name>Psylliodes affinis</tp:taxon-name></italic> from New Brunswick was swept from the foliage of a <italic><tp:taxon-name>Solanum</tp:taxon-name></italic> sp. on a barrier beach during August. The second author observed leaves of the climbing nightshade (<italic><tp:taxon-name>Solanum dulcamara</tp:taxon-name></italic> L.) in Aylmer (QC), north of Ottawa (ON), punctured with many small holes by adults of <italic><tp:taxon-name>Psylliodes affinis</tp:taxon-name></italic>.</p></tp:treatment-sec><tp:treatment-sec sec-type="Distribution in Canada and Alaska"><title>Distribution in Canada and Alaska.</title><p> ON, QC, <bold>NB</bold> (<xref ref-type="bibr" rid="B18">LeSage 1991</xref>; <xref ref-type="bibr" rid="B36">Riley et al. 2003</xref>). This is an adventive Palaearctic species now established in most of the northeastern United States (<xref ref-type="bibr" rid="B36">Riley et al. 2003</xref>).</p><fig id="F23" position="float" orientation="portrait"><label>Map 23.</label><caption><p> Collection localities in New Brunswick, Canada of <italic><tp:taxon-name>Psylliodes affinis</tp:taxon-name></italic>.</p></caption><graphic xmlns:xlink="http://www.w3.org/1999/xlink" xlink:href="ZooKeys-179-321-g023.jpg" position="float" orientation="portrait" xlink:type="simple"/></fig></tp:treatment-sec><ref-list><ref id="B18"><mixed-citation xmlns:xlink="http://www.w3.org/1999/xlink" xlink:type="simple"><person-group><name name-style="western"><surname>LeSage</surname><given-names>L</given-names></name></person-group> (<year>1991</year>)<article-title> Family Chrysomelidae: leaf beetles.</article-title> In: <person-group><name name-style="western"><surname>Bousquet</surname><given-names>Y</given-names></name></person-group> (<role>Ed</role>). <issue-title>Checklist of Beetles of Canada and Alaska.</issue-title><source>Publication 1861/E, Agriculture Canada, Research Branch, Ottawa, Ontario</source>: <fpage>301</fpage>-<lpage>323</lpage>.</mixed-citation></ref><ref id="B36"><mixed-citation xmlns:xlink="http://www.w3.org/1999/xlink" xlink:type="simple"><person-group><name name-style="western"><surname>Riley</surname><given-names>EG</given-names></name><name name-style="western"><surname>Clark</surname><given-names>SM</given-names></name><name name-style="western"><surname>Seeno</surname><given-names>TN</given-names></name></person-group> (<year>2003</year>)<source> Catalog of the leaf beetles of America north of Mexico (Coleoptera: Megalopodidae, Orsodacnidae and Chrysomelidae, excluding Bruchinae). Coleopterists Society Special Publication No. 1. 290 pp.</source></mixed-citation></ref></ref-list></tp:taxon-treatment>
