# Supplementary material for: New Coleoptera records from New Brunswick, Canada: Megalopodidae and Chrysomelidae
Source: Zookeys. 2012 Apr 4;(179):321–48. doi: 10.3897/zookeys.179.2625 (PMC3337067; doi:10.3897/zookeys.179.2625)
Supplement: XML Treatment for Bassareus mammifer [file zookeys.179.2625-treatment28.xml]

<!DOCTYPE tp:taxon-treatment
  PUBLIC "-//TaxonX//DTD Taxonomic Treatment Publishing DTD v0 20100105//EN" "tax-treatment-NSO.dtd">
<tp:taxon-treatment xmlns:tp="http://www.plazi.org/taxpub"><tp:treatment-meta><mixed-citation publication-type="journal"><person-group><name><surname>Webster</surname><given-names>Reginald P.</given-names></name><name><surname>LeSage</surname><given-names>Laurent</given-names></name><name><surname>DeMerchant</surname><given-names>Ian</given-names></name></person-group><article-title>New Coleoptera records from New Brunswick, Canada: Megalopodidae and Chrysomelidae</article-title><source>Zookeys</source><day>4</day><month>4</month><year>2012</year><volume>2012</volume><issue>179</issue><fpage>321</fpage><lpage>348</lpage><pub-id pub-id-type="doi">10.3897/zookeys.179.2625</pub-id></mixed-citation></tp:treatment-meta><tp:nomenclature><tp:taxon-name>
                            <tp:taxon-name-part taxon-name-part-type="genus">Bassareus</tp:taxon-name-part>
                        	
                            <tp:taxon-name-part taxon-name-part-type="species">mammifer</tp:taxon-name-part>
                        <object-id xmlns:xlink="http://www.w3.org/1999/xlink" xlink:type="simple">http://species-id.net/wiki/Bassareus_mammifer</object-id>
                        </tp:taxon-name><tp:taxon-authority>(Newman, 1840)**</tp:taxon-authority><xref ref-type="fig" rid="F28">Map 28</xref></tp:nomenclature><tp:treatment-sec sec-type="Material examined"><title>Material examined.</title><p> <bold>New Brunswick, Kent Co.</bold>, Kouchibouguac National Park, 7.VII.1970, H. Goulet, 7785K (1, CNC); same locality, 1.VIII.1978, D. B. Lyons, 7400P (1, CNC). <bold>Madawaska Co.</bold>, Edmundston, 19.VII.1970, C. M. Yoshimoto (2, CNC). <bold>Northumberland Co.</bold>, Boisetown, 10.VII.1928, W. J. Brown (1, CNC); 2 mi Bradlebane (sic) (Breadalbane) Rd., 11.VII.1966 (R. M. Smith), on white birch, 66–1907–02 (1, AFC). <bold>Queens Co.</bold>, Chipman, Harley Rd., 22.VI.1987 (D. H. Clark), on <italic><tp:taxon-name>Acer rubrum</tp:taxon-name></italic>, 87–2284–03 (1, RFC). <bold>Restigouche Co.,</bold> Indian Brook, (on NW Upsalquitch) 5.VII.1976 (Edward Belliveau), on trembling aspen, 76–2-3358–05 (2, CNC, AFC). <bold>York Co.</bold>, Durham, 8.VII.1956, G. W. Barter, on <italic><tp:taxon-name>Populus tremuloides</tp:taxon-name></italic> (1, AFC).</p></tp:treatment-sec><tp:treatment-sec sec-type="Collection and habitat data"><title>Collection and habitat data.</title><p>Adults of <italic><tp:taxon-name>Bassareus mammifer</tp:taxon-name></italic> from New Brunswick were collected from foliage of trembling aspen (<italic><tp:taxon-name>Populus tremuloides</tp:taxon-name></italic> Michx.), white birch (<italic><tp:taxon-name>Betula papyrifera</tp:taxon-name></italic> Marsh.), and red maple during June, July, and August.</p></tp:treatment-sec><tp:treatment-sec sec-type="Distribution in Canada and Alaska"><title>Distribution in Canada and Alaska.</title><p>AB, MB<bold>,</bold> ON, QC, <bold>NB</bold> (<xref ref-type="bibr" rid="B18">LeSage 1991</xref>; <xref ref-type="bibr" rid="B36">Riley et al. 2003</xref>).</p><fig id="F28" position="float" orientation="portrait"><label>Map 28.</label><caption><p> Collection localities in New Brunswick, Canada of <italic><tp:taxon-name>Bassareus mammifer</tp:taxon-name></italic>.</p></caption><graphic xmlns:xlink="http://www.w3.org/1999/xlink" xlink:href="ZooKeys-179-321-g028.jpg" position="float" orientation="portrait" xlink:type="simple"/></fig></tp:treatment-sec><ref-list><ref id="B18"><mixed-citation xmlns:xlink="http://www.w3.org/1999/xlink" xlink:type="simple"><person-group><name name-style="western"><surname>LeSage</surname><given-names>L</given-names></name></person-group> (<year>1991</year>)<article-title> Family Chrysomelidae: leaf beetles.</article-title> In: <person-group><name name-style="western"><surname>Bousquet</surname><given-names>Y</given-names></name></person-group> (<role>Ed</role>). <issue-title>Checklist of Beetles of Canada and Alaska.</issue-title><source>Publication 1861/E, Agriculture Canada, Research Branch, Ottawa, Ontario</source>: <fpage>301</fpage>-<lpage>323</lpage>.</mixed-citation></ref><ref id="B36"><mixed-citation xmlns:xlink="http://www.w3.org/1999/xlink" xlink:type="simple"><person-group><name name-style="western"><surname>Riley</surname><given-names>EG</given-names></name><name name-style="western"><surname>Clark</surname><given-names>SM</given-names></name><name name-style="western"><surname>Seeno</surname><given-names>TN</given-names></name></person-group> (<year>2003</year>)<source> Catalog of the leaf beetles of America north of Mexico (Coleoptera: Megalopodidae, Orsodacnidae and Chrysomelidae, excluding Bruchinae). Coleopterists Society Special Publication No. 1. 290 pp.</source></mixed-citation></ref></ref-list></tp:taxon-treatment>
